# Supplementary material for: Reprogramming of GM-CSF-dependent alveolar macrophages through GSK3 activity modulation
Source: eLife. 2025 May 14;14:RP102659. doi: 10.7554/eLife.102659 (PMC12077879; doi:10.7554/eLife.102659)
Supplement: Figure 1—source data 8. [file elife-102659-fig1-data8.zip]

Archive with 3 entries (2 files):
- Figure 1 - Source data 8/
- Figure 1 - Source data 8/GAPDH.tif
- Figure 1 - Source data 8/Tyr279-phosphorylated GSK3a and Tyr216-phosphorylated GSK3b.tif
