# Supplementary material for: Reprogramming of GM-CSF-dependent alveolar macrophages through GSK3 activity modulation
Source: eLife. 2025 May 14;14:RP102659. doi: 10.7554/eLife.102659 (PMC12077879; doi:10.7554/eLife.102659)
Supplement: Figure 4—source data 2. [file elife-102659-fig4-data2.zip]

Archive with 4 entries (3 files):
- Figure 4 - Source data 2/
- Figure 4 - Source data 2/GAPDH.tif
- Figure 4 - Source data 2/GSK3a and GSK3b.tif
- Figure 4 - Source data 2/MAFB.tif
