# Supplementary material for: Reprogramming of GM-CSF-dependent alveolar macrophages through GSK3 activity modulation
Source: eLife. 2025 May 14;14:RP102659. doi: 10.7554/eLife.102659 (PMC12077879; doi:10.7554/eLife.102659)
Supplement: Figure 6—source data 2. [file elife-102659-fig6-data2.zip]

Archive with 5 entries (4 files):
- Figure 6 - Source data 2/
- Figure 6 - Source data 2/GAPDH_AMO1.tif
- Figure 6 - Source data 2/GAPDH_AMO2 and AMO3.tif
- Figure 6 - Source data 2/MAFB_AMO1.tif
- Figure 6 - Source data 2/MAFB_AMO2 and AMO3.tif
